# Supplementary material for: The stress history of soil bacteria under organic farming enhances the growth of wheat seedlings
Source: Front Microbiol. 2024 Mar 21;15:1355158. doi: 10.3389/fmicb.2024.1355158 (PMC10993729; doi:10.3389/fmicb.2024.1355158)
Supplement: Supplementary file 2 [file Table_2.xlsx]

## Sheet: plant_parameters_final
Climate	Treatment	plant	weight	height
Future Climate	Conventional	9.3R1_1	0.17	17.2
Future Climate	Conventional	9.3R1_2	0.2	19
Future Climate	Conventional	9.3R1_3	0.22	16.7
Future Climate	Conventional	9.3R1_4	0.15	15.4
Future Climate	Conventional	9.3R1_5	0.16	16.5
Future Climate	Conventional	9.3R2_1	0.15	14.2
Future Climate	Conventional	9.3R2_2	0.2	18.8
Future Climate	Conventional	9.3R2_3	0.19	16.3
Future Climate	Conventional	9.3R2_4	0.15	16.8
Future Climate	Conventional	9.3R2_5	0.1	12.5
Future Climate	Conventional	9.3R3_1	0.19	20.2
Future Climate	Conventional	9.3R3_2	0.19	15.4
Future Climate	Conventional	9.3R3_3	0.16	15.5
Future Climate	Conventional	9.3R3_4	0.19	18.5
Future Climate	Conventional	9.3R4_1	0.2	18.5
Future Climate	Conventional	9.3R4_2	0.2	17.9
Future Climate	Conventional	9.3R4_3	0.16	18.8
Future Climate	Conventional	9.3R4_4	0.18	18.5
Future Climate	Conventional	9.3R4_5	0.15	16.5
Future Climate	Conventional	9.3R4_6	0.16	17.3
Future Climate	Conventional	9.3R5_1	0.16	16.8
Future Climate	Conventional	9.3R5_2	0.16	16.6
Future Climate	Conventional	9.3R5_3	0.17	18.3
Future Climate	Conventional	9.3R5_4	0.17	17
Future Climate	Conventional	9.3R5_5	0.1	12.4
Future Climate	Conventional	9.3R6_1	0.15	15
Future Climate	Conventional	9.3R6_2	0.21	17.5
Future Climate	Conventional	9.3R6_3	0.18	16.2
Future Climate	Conventional	9.3R6_4	0.2	18.3
Future Climate	Conventional	9.3R7_1	0.23	18.7
Future Climate	Conventional	9.3R7_2	0.12	12.7
Future Climate	Conventional	9.3R7_3	0.16	18.2
Future Climate	Conventional	9.3R7_4	0.17	15.4
Future Climate	Conventional	9.3R7_5	0.17	16.4
Future Climate	Conventional	9.3R8_1	0.21	18.5
Future Climate	Conventional	9.3R8_2	0.21	19.7
Future Climate	Conventional	9.3R8_3	0.19	18.5
Future Climate	Conventional	9.3R8_4	0.08	9.3
Future Climate	Conventional	9.3R8_5	0.11	13.5
Future Climate	Conventional	9.3R8_6	0.14	15.7
Future Climate	Conventional	9.3R9_1	0.17	17
Future Climate	Conventional	9.3R9_2	0.18	17.6
Future Climate	Conventional	9.3R9_3	0.12	17.5
Future Climate	Conventional	9.3R9_4	0.14	16.7
Future Climate	Conventional	9.3R9_5	0.15	13.8
Future Climate	Conventional	9.3R9_6	0.17	16.8
Future Climate	Conventional	9.3R10_1	0.19	16
Future Climate	Conventional	9.3R10_2	0.19	18.1
Future Climate	Conventional	9.3R10_3	0.22	18.8
Future Climate	Conventional	9.3R10_4	0.19	18.2
Future Climate	Conventional	9.3R10_5	0.12	17.5
Ambient Climate	Conventional	10.5R1_1	0.12	15
Ambient Climate	Conventional	10.5R1_2	0.17	17
Ambient Climate	Conventional	10.5R1_3	0.19	18.6
Ambient Climate	Conventional	10.5R1_4	0.14	16.2
Ambient Climate	Conventional	10.5R1_5	0.15	17.8
Ambient Climate	Conventional	10.5R1_6	0.2	18.3
Ambient Climate	Conventional	10.5R2_1	0.21	17.5
Ambient Climate	Conventional	10.5R2_2	0.18	17
Ambient Climate	Conventional	10.5R2_3	0.2	17.7
Ambient Climate	Conventional	10.5R2_4	0.1	10.9
Ambient Climate	Conventional	10.5R2_5	0.22	18.4
Ambient Climate	Conventional	10.5R3_1	0.09	10.3
Ambient Climate	Conventional	10.5R3_2	0.2	19
Ambient Climate	Conventional	10.5R3_3	0.18	17.8
Ambient Climate	Conventional	10.5R3_4	0.16	17
Ambient Climate	Conventional	10.5R3_5	0.17	16.1
Ambient Climate	Conventional	10.5R3_6	0.03	4.7
Ambient Climate	Conventional	10.5R4_1	0.16	16
Ambient Climate	Conventional	10.5R4_2	0.19	20
Ambient Climate	Conventional	10.5R4_3	0.2	17.7
Ambient Climate	Conventional	10.5R4_4	0.16	17
Ambient Climate	Conventional	10.5R4_5	0.14	16
Ambient Climate	Conventional	10.5R5_1	0.14	15.5
Ambient Climate	Conventional	10.5R5_2	0.17	18
Ambient Climate	Conventional	10.5R5_3	0.18	17.9
Ambient Climate	Conventional	10.5R5_4	0.2	18.2
Ambient Climate	Conventional	10.5R5_5	0.21	19.1
Ambient Climate	Conventional	10.5R5_6	0.17	17.9
Ambient Climate	Conventional	10.5R6_1	0.16	19.2
Ambient Climate	Conventional	10.5R6_2	0.11	12.5
Ambient Climate	Conventional	10.5R6_3	0.19	19
Ambient Climate	Conventional	10.5R6_4	0.25	16.8
Ambient Climate	Conventional	10.5R6_5	0.18	17.9
Ambient Climate	Conventional	10.5R7_1	0.17	15.9
Ambient Climate	Conventional	10.5R7_2	0.18	17.9
Ambient Climate	Conventional	10.5R7_3	0.17	17.8
Ambient Climate	Conventional	10.5R7_4	0.13	16.7
Ambient Climate	Conventional	10.5R7_5	0.18	17.3
Ambient Climate	Conventional	10.5R7_6	0.18	19
Ambient Climate	Conventional	10.5R8_1	0.18	16.8
Ambient Climate	Conventional	10.5R8_2	0.21	18.7
Ambient Climate	Conventional	10.5R8_3	0.06	8.5
Ambient Climate	Conventional	10.5R8_4	0.13	14.5
Ambient Climate	Conventional	10.5R8_5	0.18	17.2
Ambient Climate	Conventional	10.5R8_6	0.06	8.5
Ambient Climate	Conventional	10.5R9_1	0.18	17.9
Ambient Climate	Conventional	10.5R9_2	0.12	15
Ambient Climate	Conventional	10.5R9_3	0.17	18.1
Ambient Climate	Conventional	10.5R9_4	0.17	17.5
Ambient Climate	Conventional	10.5R9_5	0.14	16.9
Ambient Climate	Conventional	10.5R9_6	0.18	17.9
Ambient Climate	Conventional	10.5R10_1	0.18	17.5
Ambient Climate	Conventional	10.5R10_2	0.17	17.3
Ambient Climate	Conventional	10.5R10_3	0.18	17.7
Ambient Climate	Conventional	10.5R10_4	0.17	16.5
Ambient Climate	Conventional	10.5R10_5	0.13	15.5
Ambient Climate	Conventional	10.5R10_6	0.14	14.7
Control	Control	Control_R1_1	0.07	9.6
Control	Control	Control_R1_2	0.11	11.4
Control	Control	Control_R1_3	0.19	18.6
Control	Control	Control_R1_4	0.09	11.4
Control	Control	Control_R1_5	0.13	17.3
Control	Control	Control_R2_1	0.17	15.9
Control	Control	Control_R2_2	0.17	17.3
Control	Control	Control_R2_3	0.15	13.5
Control	Control	Control_R2_4	0.2	20
Control	Control	Control_R3_2	0.06	7.5
Control	Control	Control_R3_3	0.2	16.9
Control	Control	Control_R3_4	0.17	19.4
Control	Control	Control_R3_5	0.19	19.5
Control	Control	Control_R4_1	0.14	14.6
Control	Control	Control_R4_2	0.11	15.8
Control	Control	Control_R5_1	0.12	14.4
Control	Control	Control_R5_2	0.18	18.4
Control	Control	Control_R5_3	0.16	18.4
Control	Control	Control_R5_4	0.21	18.2
Control	Control	Control_R5_5	0.22	20.1
Control	Control	ControlR6_1	0.08	9.6
Control	Control	ControlR6_2	0.1	12.8
Control	Control	ControlR6_3	0.18	18.1
Control	Control	ControlR6_4	0.14	17
Control	Control	ControlR6_5	0.16	15.4
Control	Control	ControlR7_1	0.14	14.9
Control	Control	ControlR7_2	0.18	17.3
Control	Control	ControlR7_3	0.17	17.2
Control	Control	ControlR7_4	0.2	18.3
Control	Control	ControlR7_5	0.18	14.6
Control	Control	ControlR7_6	0.24	17.8
Control	Control	ControlR8_1	0.18	18
Control	Control	ControlR8_2	0.11	15
Control	Control	ControlR8_3	0.16	15.1
Control	Control	ControlR8_4	0.24	19.2
Control	Control	ControlR8_5	0.15	15.4
Control	Control	ControlR8_6	0.18	18
Control	Control	ControlR9_1	0.2	18.4
Control	Control	ControlR9_2	0.22	18.2
Control	Control	ControlR9_3	0.06	5.7
Control	Control	ControlR9_4	0.15	18
Control	Control	ControlR10_1	0.22	17.8
Control	Control	ControlR10_2	0.17	20.3
Control	Control	ControlR10_3	0.2	16.8
Control	Control	ControlR10_4	0.19	17.3
Control	Control	ControlR10_5	0.17	18.2
Control	Control	ControlR10_6	0.14	18.2
Ambient Climate	Organic	10.3R1_1	0.11	10.2
Ambient Climate	Organic	10.3R1_2	0.16	13.9
Ambient Climate	Organic	10.3R1_3	0.17	19.5
Ambient Climate	Organic	10.3R1_4	0.19	17.4
Ambient Climate	Organic	10.3R2_1	0.22	20.6
Ambient Climate	Organic	10.3R2_2	0.06	8.1
Ambient Climate	Organic	10.3R2_3	0.21	19.5
Ambient Climate	Organic	10.3R2_4	0.13	15.3
Ambient Climate	Organic	10.3R2_5	0.17	18.3
Ambient Climate	Organic	10.3R2_6	0.22	18.5
Ambient Climate	Organic	10.3R3_1	0.09	10.3
Ambient Climate	Organic	10.3R3_2	0.18	18.5
Ambient Climate	Organic	10.3R3_3	0.14	16.1
Ambient Climate	Organic	10.3R3_4	0.17	18.9
Ambient Climate	Organic	10.3R3_5	0.16	16.5
Ambient Climate	Organic	10.3R4_1	0.21	18.5
Ambient Climate	Organic	10.3R4_2	0.12	13
Ambient Climate	Organic	10.3R4_3	0.18	16.6
Ambient Climate	Organic	10.3R5_1	0.17	17.9
Ambient Climate	Organic	10.3R5_2	0.13	14.8
Ambient Climate	Organic	10.3R5_3	0.21	20
Ambient Climate	Organic	10.3R5_4	0.16	19.7
Ambient Climate	Organic	10.3R5_5	0.16	17.5
Ambient Climate	Organic	10.3R6_1	0.14	17
Ambient Climate	Organic	10.3R6_2	0.17	17.6
Ambient Climate	Organic	10.3R6_3	0.16	16.8
Ambient Climate	Organic	10.3R6_4	0.12	14.1
Ambient Climate	Organic	10.3R6_5	0.16	17.7
Ambient Climate	Organic	10.3R6_6	0.17	18.3
Ambient Climate	Organic	10.3R7_1	0.17	17.7
Ambient Climate	Organic	10.3R7_2	0.19	16.8
Ambient Climate	Organic	10.3R7_3	0.2	17.6
Ambient Climate	Organic	10.3R7_4	0.15	17.1
Ambient Climate	Organic	10.3R7_5	0.19	19.8
Ambient Climate	Organic	10.3R8_1	0.11	13.5
Ambient Climate	Organic	10.3R8_2	0.19	16.5
Ambient Climate	Organic	10.3R8_3	0.19	18.4
Ambient Climate	Organic	10.3R8_4	0.17	16.2
Ambient Climate	Organic	10.3R8_5	0.18	17.4
Ambient Climate	Organic	10.3R8_6	0.17	17.3
Ambient Climate	Organic	10.3R9_1	0.11	12.1
Ambient Climate	Organic	10.3R9_2	0.18	18.6
Ambient Climate	Organic	10.3R9_3	0.17	17.8
Ambient Climate	Organic	10.3R9_4	0.19	18.4
Ambient Climate	Organic	10.3R9_5	0.15	14.4
Ambient Climate	Organic	10.3R10_1	0.19	18.6
Ambient Climate	Organic	10.3R10_2	0.21	14.3
Ambient Climate	Organic	10.3R10_3	0.15	15.9
Ambient Climate	Organic	10.3R10_4	0.21	18.7
Ambient Climate	Organic	10.3R10_5	0.3	18.5
Future Climate	Organic	9.5R1_1	0.16	17.3
Future Climate	Organic	9.5R1_2	0.2	17.2
Future Climate	Organic	9.5R1_3	0.21	17.7
Future Climate	Organic	9.5R1_4	0.16	17
Future Climate	Organic	9.5R2_1	0.22	17.9
Future Climate	Organic	9.5R3_1	0.22	20.3
Future Climate	Organic	9.5R3_2	0.2	19
Future Climate	Organic	9.5R3_3	0.25	21.6
Future Climate	Organic	9.5R5_1	0.14	14.7
Future Climate	Organic	9.5R5_2	0.2	19.5
Future Climate	Organic	9.5R5_3	0.2	18.5
Future Climate	Organic	9.5R5_4	0.21	17.5
Future Climate	Organic	9.5R6_1	0.16	15.5
Future Climate	Organic	9.5R6_2	0.17	16.1
Future Climate	Organic	9.5R6_3	0.19	17.6
Future Climate	Organic	9.5R7_1	0.17	19.1
Future Climate	Organic	9.5R7_2	0.2	18.5
Future Climate	Organic	9.5R7_3	0.21	17.5
Future Climate	Organic	9.5R8_1	0.12	13.5
Future Climate	Organic	9.5R8_2	0.15	15.2
Future Climate	Organic	9.5R8_3	0.16	17.4
Future Climate	Organic	9.5R9_1	0.23	18.3
Future Climate	Organic	9.5R9_2	0.21	16.4
Future Climate	Organic	9.5R9_3	0.17	16.4
Future Climate	Organic	9.5R10_1	0.21	19.7
Future Climate	Organic	9.5R10_2	0.22	19
Future Climate	Organic	9.5R10_3	0.22	18.5
Future Climate	Organic	9.5R10_4	0.24	19.8

## Sheet: Tabelle1
Pot ID	Climate	Farming	Biomass (g/plant)
9.3R1_1	Future	Conventional	0.17
9.3R1_2	Future	Conventional	0.2
9.3R1_3	Future	Conventional	0.22
9.3R1_4	Future	Conventional	0.15
9.3R1_5	Future	Conventional	0.16
9.3R2_1	Future	Conventional	0.15
9.3R2_2	Future	Conventional	0.2
9.3R2_3	Future	Conventional	0.19
9.3R2_4	Future	Conventional	0.15
9.3R2_5	Future	Conventional	0.1
9.3R3_1	Future	Conventional	0.19
9.3R3_2	Future	Conventional	0.19
9.3R3_3	Future	Conventional	0.16
9.3R3_4	Future	Conventional	0.19
9.3R4_1	Future	Conventional	0.2
9.3R4_2	Future	Conventional	0.2
9.3R4_3	Future	Conventional	0.16
9.3R4_4	Future	Conventional	0.18
9.3R4_5	Future	Conventional	0.15
9.3R4_6	Future	Conventional	0.16
9.3R5_1	Future	Conventional	0.16
9.3R5_2	Future	Conventional	0.16
9.3R5_3	Future	Conventional	0.17
9.3R5_4	Future	Conventional	0.17
9.3R5_5	Future	Conventional	0.1
9.3R6_1	Future	Conventional	0.15
9.3R6_2	Future	Conventional	0.21
9.3R6_3	Future	Conventional	0.18
9.3R6_4	Future	Conventional	0.2
9.3R7_1	Future	Conventional	0.23
9.3R7_2	Future	Conventional	0.12
9.3R7_3	Future	Conventional	0.16
9.3R7_4	Future	Conventional	0.17
9.3R7_5	Future	Conventional	0.17
9.3R8_1	Future	Conventional	0.21
9.3R8_2	Future	Conventional	0.21
9.3R8_3	Future	Conventional	0.19
9.3R8_4	Future	Conventional	0.08
9.3R8_5	Future	Conventional	0.11
9.3R8_6	Future	Conventional	0.14
9.3R9_1	Future	Conventional	0.17
9.3R9_2	Future	Conventional	0.18
9.3R9_3	Future	Conventional	0.12
9.3R9_4	Future	Conventional	0.14
9.3R9_5	Future	Conventional	0.15
9.3R9_6	Future	Conventional	0.17
9.3R10_1	Future	Conventional	0.19
9.3R10_2	Future	Conventional	0.19
9.3R10_3	Future	Conventional	0.22
9.3R10_4	Future	Conventional	0.19
9.3R10_5	Future	Conventional	0.12
10.5R1_1	Ambient	Conventional	0.12
10.5R1_2	Ambient	Conventional	0.17
10.5R1_3	Ambient	Conventional	0.19
10.5R1_4	Ambient	Conventional	0.14
10.5R1_5	Ambient	Conventional	0.15
10.5R1_6	Ambient	Conventional	0.2
10.5R2_1	Ambient	Conventional	0.21
10.5R2_2	Ambient	Conventional	0.18
10.5R2_3	Ambient	Conventional	0.2
10.5R2_4	Ambient	Conventional	0.1
10.5R2_5	Ambient	Conventional	0.22
10.5R3_1	Ambient	Conventional	0.09
10.5R3_2	Ambient	Conventional	0.2
10.5R3_3	Ambient	Conventional	0.18
10.5R3_4	Ambient	Conventional	0.16
10.5R3_5	Ambient	Conventional	0.17
10.5R3_6	Ambient	Conventional	0.03
10.5R4_1	Ambient	Conventional	0.16
10.5R4_2	Ambient	Conventional	0.19
10.5R4_3	Ambient	Conventional	0.2
10.5R4_4	Ambient	Conventional	0.16
10.5R4_5	Ambient	Conventional	0.14
10.5R5_1	Ambient	Conventional	0.14
10.5R5_2	Ambient	Conventional	0.17
10.5R5_3	Ambient	Conventional	0.18
10.5R5_4	Ambient	Conventional	0.2
10.5R5_5	Ambient	Conventional	0.21
10.5R5_6	Ambient	Conventional	0.17
10.5R6_1	Ambient	Conventional	0.16
10.5R6_2	Ambient	Conventional	0.11
10.5R6_3	Ambient	Conventional	0.19
10.5R6_4	Ambient	Conventional	0.25
10.5R6_5	Ambient	Conventional	0.18
10.5R7_1	Ambient	Conventional	0.17
10.5R7_2	Ambient	Conventional	0.18
10.5R7_3	Ambient	Conventional	0.17
10.5R7_4	Ambient	Conventional	0.13
10.5R7_5	Ambient	Conventional	0.18
10.5R7_6	Ambient	Conventional	0.18
10.5R8_1	Ambient	Conventional	0.18
10.5R8_2	Ambient	Conventional	0.21
10.5R8_3	Ambient	Conventional	0.06
10.5R8_4	Ambient	Conventional	0.13
10.5R8_5	Ambient	Conventional	0.18
10.5R8_6	Ambient	Conventional	0.06
10.5R9_1	Ambient	Conventional	0.18
10.5R9_2	Ambient	Conventional	0.12
10.5R9_3	Ambient	Conventional	0.17
10.5R9_4	Ambient	Conventional	0.17
10.5R9_5	Ambient	Conventional	0.14
10.5R9_6	Ambient	Conventional	0.18
10.5R10_1	Ambient	Conventional	0.18
10.5R10_2	Ambient	Conventional	0.17
10.5R10_3	Ambient	Conventional	0.18
10.5R10_4	Ambient	Conventional	0.17
10.5R10_5	Ambient	Conventional	0.13
10.5R10_6	Ambient	Conventional	0.14
Control_R1_1	Control	Control	0.07
Control_R1_2	Control	Control	0.11
Control_R1_3	Control	Control	0.19
Control_R1_4	Control	Control	0.09
Control_R1_5	Control	Control	0.13
Control_R2_1	Control	Control	0.17
Control_R2_2	Control	Control	0.17
Control_R2_3	Control	Control	0.15
Control_R2_4	Control	Control	0.2
Control_R3_2	Control	Control	0.06
Control_R3_3	Control	Control	0.2
Control_R3_4	Control	Control	0.17
Control_R3_5	Control	Control	0.19
Control_R4_1	Control	Control	0.14
Control_R4_2	Control	Control	0.11
Control_R5_1	Control	Control	0.12
Control_R5_2	Control	Control	0.18
Control_R5_3	Control	Control	0.16
Control_R5_4	Control	Control	0.21
Control_R5_5	Control	Control	0.22
ControlR6_1	Control	Control	0.08
ControlR6_2	Control	Control	0.1
ControlR6_3	Control	Control	0.18
ControlR6_4	Control	Control	0.14
ControlR6_5	Control	Control	0.16
ControlR7_1	Control	Control	0.14
ControlR7_2	Control	Control	0.18
ControlR7_3	Control	Control	0.17
ControlR7_4	Control	Control	0.2
ControlR7_5	Control	Control	0.18
ControlR7_6	Control	Control	0.24
ControlR8_1	Control	Control	0.18
ControlR8_2	Control	Control	0.11
ControlR8_3	Control	Control	0.16
ControlR8_4	Control	Control	0.24
ControlR8_5	Control	Control	0.15
ControlR8_6	Control	Control	0.18
ControlR9_1	Control	Control	0.2
ControlR9_2	Control	Control	0.22
ControlR9_3	Control	Control	0.06
ControlR9_4	Control	Control	0.15
ControlR10_1	Control	Control	0.22
ControlR10_2	Control	Control	0.17
ControlR10_3	Control	Control	0.2
ControlR10_4	Control	Control	0.19
ControlR10_5	Control	Control	0.17
ControlR10_6	Control	Control	0.14
10.3R1_1	Ambient	Organic	0.11
10.3R1_2	Ambient	Organic	0.16
10.3R1_3	Ambient	Organic	0.17
10.3R1_4	Ambient	Organic	0.19
10.3R2_1	Ambient	Organic	0.22
10.3R2_2	Ambient	Organic	0.06
10.3R2_3	Ambient	Organic	0.21
10.3R2_4	Ambient	Organic	0.13
10.3R2_5	Ambient	Organic	0.17
10.3R2_6	Ambient	Organic	0.22
10.3R3_1	Ambient	Organic	0.09
10.3R3_2	Ambient	Organic	0.18
10.3R3_3	Ambient	Organic	0.14
10.3R3_4	Ambient	Organic	0.17
10.3R3_5	Ambient	Organic	0.16
10.3R4_1	Ambient	Organic	0.21
10.3R4_2	Ambient	Organic	0.12
10.3R4_3	Ambient	Organic	0.18
10.3R5_1	Ambient	Organic	0.17
10.3R5_2	Ambient	Organic	0.13
10.3R5_3	Ambient	Organic	0.21
10.3R5_4	Ambient	Organic	0.16
10.3R5_5	Ambient	Organic	0.16
10.3R6_1	Ambient	Organic	0.14
10.3R6_2	Ambient	Organic	0.17
10.3R6_3	Ambient	Organic	0.16
10.3R6_4	Ambient	Organic	0.12
10.3R6_5	Ambient	Organic	0.16
10.3R6_6	Ambient	Organic	0.17
10.3R7_1	Ambient	Organic	0.17
10.3R7_2	Ambient	Organic	0.19
10.3R7_3	Ambient	Organic	0.2
10.3R7_4	Ambient	Organic	0.15
10.3R7_5	Ambient	Organic	0.19
10.3R8_1	Ambient	Organic	0.11
10.3R8_2	Ambient	Organic	0.19
10.3R8_3	Ambient	Organic	0.19
10.3R8_4	Ambient	Organic	0.17
10.3R8_5	Ambient	Organic	0.18
10.3R8_6	Ambient	Organic	0.17
10.3R9_1	Ambient	Organic	0.11
10.3R9_2	Ambient	Organic	0.18
10.3R9_3	Ambient	Organic	0.17
10.3R9_4	Ambient	Organic	0.19
10.3R9_5	Ambient	Organic	0.15
10.3R10_1	Ambient	Organic	0.19
10.3R10_2	Ambient	Organic	0.21
10.3R10_3	Ambient	Organic	0.15
10.3R10_4	Ambient	Organic	0.21
10.3R10_5	Ambient	Organic	0.3
9.5R1_1	Future	Organic	0.16
9.5R1_2	Future	Organic	0.2
9.5R1_3	Future	Organic	0.21
9.5R1_4	Future	Organic	0.16
9.5R2_1	Future	Organic	0.22
9.5R3_1	Future	Organic	0.22
9.5R3_2	Future	Organic	0.2
9.5R3_3	Future	Organic	0.25
9.5R5_1	Future	Organic	0.14
9.5R5_2	Future	Organic	0.2
9.5R5_3	Future	Organic	0.2
9.5R5_4	Future	Organic	0.21
9.5R6_1	Future	Organic	0.16
9.5R6_2	Future	Organic	0.17
9.5R6_3	Future	Organic	0.19
9.5R7_1	Future	Organic	0.17
9.5R7_2	Future	Organic	0.2
9.5R7_3	Future	Organic	0.21
9.5R8_1	Future	Organic	0.12
9.5R8_2	Future	Organic	0.15
9.5R8_3	Future	Organic	0.16
9.5R9_1	Future	Organic	0.23
9.5R9_2	Future	Organic	0.21
9.5R9_3	Future	Organic	0.17
9.5R10_1	Future	Organic	0.21
9.5R10_2	Future	Organic	0.22
9.5R10_3	Future	Organic	0.22
9.5R10_4	Future	Organic	0.24
